# Supplementary material for: A nomogram to predict residual cavity formation after thoracoscopic decortication in chronic tuberculous empyema
Source: Interact Cardiovasc Thorac Surg. 2022 Feb 11;34(5):760–7. doi: 10.1093/icvts/ivac011 (PMC9070475; doi:10.1093/icvts/ivac011)
Supplement: ivac011_Supplementary_Data [file ivac011_supplementary_data.zip]

Archive with 1 entries (1 files):
- ivac011_Supplementary_Data.tif
